# Supplementary material for: Vaccine Confidence and Vaccine Hesitancy in Several Countries in Southeastern Europe in Past 10 Years: A Structured Review of Published Literature
Source: Vaccines (Basel). 2026 Mar 27;14(4):299. doi: 10.3390/vaccines14040299 (PMC13120427; doi:10.3390/vaccines14040299)
Supplement: Supplementary file 1 [file vaccines-14-00299-s001.zip]

Archive with 1 entries (1 files):
- vaccines-4067795-supplementary.pdf
